# Supplementary material for: CFD Analysis and Life Cycle Assessment of Continuous Synthesis of Magnetite Nanoparticles Using 2D and 3D Micromixers
Source: Micromachines (Basel). 2022 Jun 19;13(6):970. doi: 10.3390/mi13060970 (PMC9230433; doi:10.3390/mi13060970)
Supplement: Supplementary file 1 [file micromachines-13-00970-s001.zip]

Archive with 1 entries (1 files):
- micromachines-1705621-supplementary.pdf
